# Supplementary material for: The Role of the Primary Cilium in Sensing Extracellular pH
Source: Cells. 2019 Jul 11;8(7):704. doi: 10.3390/cells8070704 (PMC6679169; doi:10.3390/cells8070704)
Supplement: Supplementary file 1 [file cells-08-00704-s001.zip]

Archive with 3 entries (2 files):
- cells-515832 supplementary 7.11/
- cells-515832 supplementary 7.11/SuppInfo.pdf
- cells-515832 supplementary 7.11/SuppMovie.mp4
